# Supplementary material for: Left Ventricular Assist Device Pump Obstruction Reduces Native Heart Efficiency
Source: Bioengineering (Basel). 2023 Dec 7;10(12):1403. doi: 10.3390/bioengineering10121403 (PMC10740968; doi:10.3390/bioengineering10121403)
Supplement: Supplementary file 1 [file bioengineering-10-01403-s001.zip]

Archive with 8 entries (8 files):
- PO76%_lvad8k.mov
- __MACOSX/._PO76%_lvad8k.mov
- PO_0%_lvad8k.mov
- __MACOSX/._PO_0%_lvad8k.mov
- PO76%_lvad11k.mov
- __MACOSX/._PO76%_lvad11k.mov
- PO_0%_lvad11k.mov
- __MACOSX/._PO_0%_lvad11k.mov
